# Supplementary material for: Enhanced Thermogenesis in Triple-Negative Breast Cancer Is Associated with Pro-Tumor Immune Microenvironment
Source: Cancers (Basel). 2021 May 23;13(11):2559. doi: 10.3390/cancers13112559 (PMC8197168; doi:10.3390/cancers13112559)
Supplement: Supplementary file 1 [file cancers-13-02559-s001.zip]

Archive with 1 entries (1 files):
- cancers-1193828-supplementary.pdf
